# Supplementary material for: Multicenter Study of Multimodal MRI Radiomics and Deep Learning-Based Segmentation for Predicting Local Recurrence of Nasopharyngeal Carcinoma
Source: Cancers (Basel). 2026 Apr 16;18(8):1265. doi: 10.3390/cancers18081265 (PMC13115417; doi:10.3390/cancers18081265)
Supplement: Supplementary file 1 [file cancers-18-01265-s001.zip]

Archive with 1 entries (1 files):
- cancers-4230479-supplementary.pdf
